# Supplementary material for: Ranunculus sceleratus as a Model Species to Decrypt the Role of Ethylene in Plant Adaptation to Salinity
Source: Plants (Basel). 2023 Jan 12;12(2):370. doi: 10.3390/plants12020370 (PMC9862674; doi:10.3390/plants12020370)
Supplement: Supplementary file 1 [file plants-12-00370-s001.zip]

Archive with 1 entries (1 files):
- plants-2086457-supplementary.pdf
